# Supplementary material for: Evaluation of finger millet (Eleusine coracana (L.) Gaertn.) in multi-environment trials using enhanced statistical models
Source: PLoS One. 2023 Feb 1;18(2):e0277499. doi: 10.1371/journal.pone.0277499 (PMC9891526; doi:10.1371/journal.pone.0277499)
Supplement: S1 Table — (TXT) [file pone.0277499.s001.txt]

Year	Site	Replicate	Column	Row	Plot	Genotype	Entry#	YLDKG/h
2019	Assosa	1	1	1	1	203364	1	1522.25
2019	Assosa	1	1	2	2	203429	2	1317.25
2019	Assosa	1	1	3	3	Local	3	369.75
2019	Assosa	1	1	4	4	203252	4	1389.75
2019	Assosa	1	1	5	5	203335	5	1428.25
2019	Assosa	1	1	6	6	203439	6	2483
2019	Assosa	1	1	7	7	203347	7	2959.25
2019	Assosa	1	1	8	8	100077	8	599.25
2019	Assosa	1	1	9	9	203263	9	1900.5
2019	Assosa	1	1	10	10	100094	10	1607.25
2019	Assosa	1	1	11	11	230706	11	720
2019	Assosa	1	1	12	12	230104	12	492.25
2019	Assosa	1	1	13	13	203371	13	1125
2019	Assosa	1	1	14	14	203279	14	1086
2019	Assosa	1	1	15	15	203496	15	2220.5
2019	Assosa	1	1	16	16	203264	16	1723.75
2019	Assosa	1	1	17	17	Bako-09	17	3144
2019	Assosa	1	1	18	18	203356	18	2120.5
2019	Assosa	1	1	19	19	203266	19	1662.25
2019	Assosa	1	1	20	20	203325	20	3291.25
2019	Assosa	1	1	21	21	203449	21	1126.75
2019	Assosa	2	2	21	22	203347	7	3616.25
2019	Assosa	2	2	20	23	203439	6	2299
2019	Assosa	2	2	19	24	230706	11	1023.5
2019	Assosa	2	2	18	25	203263	9	2758.75
2019	Assosa	2	2	17	26	203449	21	1420.75
2019	Assosa	2	2	16	27	100077	8	1194.25
2019	Assosa	2	2	15	28	203496	15	1998.25
2019	Assosa	2	2	14	29	203371	13	979.75
2019	Assosa	2	2	13	30	203429	2	595
2019	Assosa	2	2	12	31	Local	3	2051
2019	Assosa	2	2	11	32	203364	1	2443.5
2019	Assosa	2	2	10	33	203279	14	2203.25
2019	Assosa	2	2	9	34	100094	10	1959.25
2019	Assosa	2	2	8	35	203264	16	2027.25
2019	Assosa	2	2	7	36	203335	5	1397.25
2019	Assosa	2	2	6	37	203252	4	777.25
2019	Assosa	2	2	5	38	230104	12	1197.25
2019	Assosa	2	2	4	39	203266	19	760.5
2019	Assosa	2	2	3	40	203325	20	922.25
2019	Assosa	2	2	2	41	203356	18	889.75
2019	Assosa	2	2	1	42	Bako-09	17	3496.5
2019	Assosa	3	3	1	43	100077	8	311.75
2019	Assosa	3	3	2	44	203266	19	1288
2019	Assosa	3	3	3	45	100094	10	2032.25
2019	Assosa	3	3	4	46	203364	1	1365.25
2019	Assosa	3	3	5	47	203347	7	1661.75
2019	Assosa	3	3	6	48	203325	20	1380.5
2019	Assosa	3	3	7	49	230706	11	919.75
2019	Assosa	3	3	8	50	203356	18	1067
2019	Assosa	3	3	9	51	203429	2	447.5
2019	Assosa	3	3	10	52	Local	3	1846.5
2019	Assosa	3	3	11	53	203335	5	1263
2019	Assosa	3	3	12	54	203263	9	1322.75
2019	Assosa	3	3	13	55	203279	14	2882.5
2019	Assosa	3	3	14	56	Bako-09	17	559
2019	Assosa	3	3	15	57	203252	4	1516.5
2019	Assosa	3	3	16	58	203439	6	1969
2019	Assosa	3	3	17	59	203496	15	2264
2019	Assosa	3	3	18	60	203449	21	954.75
2019	Assosa	3	3	19	61	203371	13	374.75
2019	Assosa	3	3	20	62	203264	16	1760.5
2019	Assosa	3	3	21	63	230104	12	597
2018	Assosa	1	1	1	1	100094	1	862.25
2018	Assosa	1	1	2	2	213033	2	137.85
2018	Assosa	1	1	3	3	Addis-01	3	1003.23
2018	Assosa	1	1	4	4	100077	4	277.98
2018	Assosa	1	1	5	5	203356	5	895.7
2018	Assosa	1	1	6	6	213034	6	169.18
2018	Assosa	1	1	7	7	203364	7	847.93
2018	Assosa	1	2	7	8	214997	8	213.05
2018	Assosa	1	2	6	9	215826	9	288
2018	Assosa	1	2	5	10	203263	10	918.65
2018	Assosa	1	2	4	11	215840	11	182.1
2018	Assosa	1	2	3	12	Boneya	12	1027.33
2018	Assosa	1	2	2	13	203325	13	1137.45
2018	Assosa	1	2	1	14	215969	14	271.78
2018	Assosa	1	3	1	15	229718	15	222.8
2018	Assosa	1	3	2	16	Addis-01	16	947.55
2018	Assosa	1	3	3	17	208725	17	402.65
2018	Assosa	1	3	4	18	Boneya	18	799.4
2018	Assosa	1	3	5	19	203371	19	526.4
2018	Assosa	1	3	6	20	230559	20	318.73
2018	Assosa	1	3	7	21	203279	21	773.55
2018	Assosa	1	4	7	22	203496	22	891.05
2018	Assosa	1	4	6	23	203273	23	716.43
2018	Assosa	1	4	5	24	203439	24	828.83
2018	Assosa	1	4	4	25	203449	25	368.95
2018	Assosa	1	4	3	26	230706	26	299.08
2018	Assosa	1	4	2	27	203347	27	1044.85
2018	Assosa	1	4	1	28	230721	28	277.73
2018	Assosa	1	5	1	29	Boneya	29	798.7
2018	Assosa	1	5	2	30	230976	30	259.7
2018	Assosa	1	5	3	31	230984	31	525.55
2018	Assosa	1	5	4	32	203266	32	737.73
2018	Assosa	1	5	5	33	203429	33	658.33
2018	Assosa	1	5	6	34	243629	34	260.38
2018	Assosa	1	5	7	35	Local	35	279.45
2018	Assosa	1	6	7	36	203343	36	404.13
2018	Assosa	1	6	6	37	203335	37	693.15
2018	Assosa	1	6	5	38	208440	38	194.03
2018	Assosa	1	6	4	39	203264	39	634.1
2018	Assosa	1	6	3	40	245090	40	160.83
2018	Assosa	1	6	2	41	229734	41	120.75
2018	Assosa	1	6	1	42	229735	42	120.1
2018	Assosa	1	7	1	43	230098	43	427.2
2018	Assosa	1	7	2	44	230099	44	217.83
2018	Assosa	1	7	3	45	203252	45	486.88
2018	Assosa	1	7	4	46	230102	46	545.05
2018	Assosa	1	7	5	47	230104	47	369.58
2018	Assosa	1	7	6	48	230107	48	434.85
2018	Assosa	1	7	7	49	Addis-01	49	685.48
2018	Assosa	2	8	7	50	208725	17	315.75
2018	Assosa	2	8	6	51	100094	1	706.5
2018	Assosa	2	8	5	52	Boneya	18	718.23
2018	Assosa	2	8	4	53	230721	28	480.55
2018	Assosa	2	8	3	54	230984	31	370.4
2018	Assosa	2	8	2	55	230099	44	182.75
2018	Assosa	2	8	1	56	203371	19	336.93
2018	Assosa	2	9	1	57	230976	30	243.2
2018	Assosa	2	9	2	58	100077	4	219.13
2018	Assosa	2	9	3	59	243629	34	341.63
2018	Assosa	2	9	4	60	230559	20	394.33
2018	Assosa	2	9	5	61	214997	8	129.88
2018	Assosa	2	9	6	62	203252	45	485.65
2018	Assosa	2	9	7	63	203356	5	708.75
2018	Assosa	2	10	7	64	203263	10	856.53
2018	Assosa	2	10	6	65	203449	25	345.7
2018	Assosa	2	10	5	66	230098	43	248.88
2018	Assosa	2	10	4	67	203439	24	1023.48
2018	Assosa	2	10	3	68	203266	32	791
2018	Assosa	2	10	2	69	213034	6	189.68
2018	Assosa	2	10	1	70	Addis-01	3	612.85
2018	Assosa	2	11	1	71	230102	46	450.28
2018	Assosa	2	11	2	72	213033	2	85.63
2018	Assosa	2	11	3	73	245090	40	110.58
2018	Assosa	2	11	4	74	203273	23	582.78
2018	Assosa	2	11	5	75	229735	42	86.15
2018	Assosa	2	11	6	76	203264	39	424.35
2018	Assosa	2	11	7	77	Addis-01	16	1023.5
2018	Assosa	2	12	7	78	203496	22	796.43
2018	Assosa	2	12	6	79	215826	9	160.25
2018	Assosa	2	12	5	80	203335	37	622.9
2018	Assosa	2	12	4	81	Boneya	12	922.15
2018	Assosa	2	12	3	82	215840	11	124.93
2018	Assosa	2	12	2	83	203429	33	629.75
2018	Assosa	2	12	1	84	Local	35	304.43
2018	Assosa	2	13	1	85	229718	15	180.9
2018	Assosa	2	13	2	86	203347	27	890.03
2018	Assosa	2	13	3	87	203364	7	889.9
2018	Assosa	2	13	4	88	203279	21	595.23
2018	Assosa	2	13	5	89	230107	48	411.23
2018	Assosa	2	13	6	90	229734	41	151.2
2018	Assosa	2	13	7	91	215969	14	180.93
2018	Assosa	2	14	7	92	Addis-01	49	1202.65
2018	Assosa	2	14	6	93	203325	13	778.35
2018	Assosa	2	14	5	94	203343	36	636.68
2018	Assosa	2	14	4	95	230706	26	297.03
2018	Assosa	2	14	3	96	208440	38	153.75
2018	Assosa	2	14	2	97	Boneya	29	1104.23
2018	Assosa	2	14	1	98	230104	47	322.5
2020	Assosa	1	1	1	1	203263	5	1434.25
2020	Assosa	1	2	1	2	203279	4	1254
2020	Assosa	1	3	1	3	203496	9	2317
2020	Assosa	1	4	1	4	203439	8	1654.25
2020	Assosa	1	5	1	5	Bako-09	2	1919.5
2020	Assosa	1	6	1	6	203449	7	931.5
2020	Assosa	1	7	1	7	203347	1	1687
2020	Assosa	1	8	1	8	203364	6	1454
2020	Assosa	1	9	1	9	203264	12	1031.25
2020	Assosa	1	10	1	10	100094	11	1681.25
2020	Assosa	1	11	1	11	203325	3	1221.25
2020	Assosa	1	12	1	12	203356	10	1856.5
2020	Assosa	1	13	1	13	Local	13	838.5
2020	Assosa	2	13	2	14	203439	8	2470.5
2020	Assosa	2	12	2	15	203364	6	2044.5
2020	Assosa	2	11	2	16	203279	4	964
2020	Assosa	2	10	2	17	203325	3	1514
2020	Assosa	2	9	2	18	203496	9	1959
2020	Assosa	2	8	2	19	203449	7	749
2020	Assosa	2	7	2	20	100094	11	1706.5
2020	Assosa	2	6	2	21	203356	10	1276.25
2020	Assosa	2	5	2	22	Bako-09	2	2069.5
2020	Assosa	2	4	2	23	203264	12	1706.25
2020	Assosa	2	3	2	24	203347	1	1406.5
2020	Assosa	2	2	2	25	203263	5	961.25
2020	Assosa	2	1	2	26	Local	13	1241.25
2020	Assosa	3	1	3	27	203279	4	448.5
2020	Assosa	3	2	3	28	203347	1	1934.5
2020	Assosa	3	3	3	29	203325	3	1621.25
2020	Assosa	3	4	3	30	203264	12	1249.5
2020	Assosa	3	5	3	31	203449	7	484
2020	Assosa	3	6	3	32	203496	9	1561.5
2020	Assosa	3	7	3	33	203364	6	1591.25
2020	Assosa	3	8	3	34	Bako-09	2	1548.75
2020	Assosa	3	9	3	35	203356	10	1102
2020	Assosa	3	10	3	36	203439	8	1399
2020	Assosa	3	11	3	37	203263	5	1208.75
2020	Assosa	3	12	3	38	Local	13	864
2020	Assosa	3	13	3	39	100094	11	1395.5
2021	Assosa	1	1	1	1	203263	5	1415.08
2021	Assosa	1	1	2	2	203279	4	1357.03
2021	Assosa	1	1	3	3	203496	9	1802.2
2021	Assosa	1	1	4	4	203439	8	2070.82
2021	Assosa	1	1	5	5	Bako-09	2	1564.92
2021	Assosa	1	1	6	6	203449	7	1061.17
2021	Assosa	1	1	7	7	203347	1	1359.38
2021	Assosa	1	1	8	8	203364	6	1431
2021	Assosa	1	1	9	9	203264	12	1183.85
2021	Assosa	1	1	10	10	100094	11	1468.98
2021	Assosa	1	1	11	11	203325	3	1319.67
2021	Assosa	1	1	12	12	203356	10	1021.38
2021	Assosa	1	1	13	13	local	13	1025.75
2021	Assosa	2	2	13	14	203439	8	1349.92
2021	Assosa	2	2	12	15	203364	6	1400.77
2021	Assosa	2	2	11	16	203279	4	1392.43
2021	Assosa	2	2	10	17	203325	3	1332.98
2021	Assosa	2	2	9	18	203496	9	1275.83
2021	Assosa	2	2	8	19	203449	7	1048.52
2021	Assosa	2	2	7	20	100094	11	1406.07
2021	Assosa	2	2	6	21	203356	10	1153.42
2021	Assosa	2	2	5	22	Bako-09	2	1529.88
2021	Assosa	2	2	4	23	203264	12	1463.45
2021	Assosa	2	2	3	24	203347	1	1897.82
2021	Assosa	2	2	2	25	203263	5	1462.42
2021	Assosa	2	2	1	26	local	13	1483.27
2021	Assosa	3	3	1	27	203279	4	1514.27
2021	Assosa	3	3	2	28	203347	1	1277.43
2021	Assosa	3	3	3	29	203325	3	1260.02
2021	Assosa	3	3	4	30	203264	12	1086.38
2021	Assosa	3	3	5	31	203449	7	1044.22
2021	Assosa	3	3	6	32	203496	9	1498.03
2021	Assosa	3	3	7	33	203364	6	1289.27
2021	Assosa	3	3	8	34	Bako-09	2	1559.92
2021	Assosa	3	3	9	35	203356	10	1333.97
2021	Assosa	3	3	10	36	203439	8	1615.53
2021	Assosa	3	3	11	37	203263	5	1191.25
2021	Assosa	3	3	12	38	local	13	1172.75
2021	Assosa	3	3	13	39	100094	11	1522.9
2018	Bako	1	1	1	1	100094	1	208.75
2018	Bako	1	1	2	2	213033	2	976.25
2018	Bako	1	1	3	3	Addis-01	3	457
2018	Bako	1	1	4	4	100077	4	905.75
2018	Bako	1	1	5	5	203356	5	568.25
2018	Bako	1	1	6	6	213034	6	523
2018	Bako	1	1	7	7	203364	7	867.75
2018	Bako	1	2	7	8	214997	8	461.25
2018	Bako	1	2	6	9	215826	9	634
2018	Bako	1	2	5	10	203263	10	703.25
2018	Bako	1	2	4	11	215840	11	459.75
2018	Bako	1	2	3	12	Boneya	12	1331.25
2018	Bako	1	2	2	13	203325	13	709.5
2018	Bako	1	2	1	14	215969	14	1075.25
2018	Bako	1	3	1	15	229718	15	926.75
2018	Bako	1	3	2	16	Addis-01	16	1141.25
2018	Bako	1	3	3	17	208725	17	647.5
2018	Bako	1	3	4	18	Boneya	18	1033
2018	Bako	1	3	5	19	203371	19	1155.25
2018	Bako	1	3	6	20	230559	20	1058.25
2018	Bako	1	3	7	21	203279	21	1012
2018	Bako	1	4	7	22	203496	22	898.5
2018	Bako	1	4	6	23	203273	23	1201
2018	Bako	1	4	5	24	203439	24	1130.5
2018	Bako	1	4	4	25	203449	25	909.5
2018	Bako	1	4	3	26	230706	26	925.25
2018	Bako	1	4	2	27	203347	27	1308.25
2018	Bako	1	4	1	28	230721	28	662.25
2018	Bako	1	5	1	29	Boneya	29	785.5
2018	Bako	1	5	2	30	230976	30	851.75
2018	Bako	1	5	3	31	230984	31	1440.75
2018	Bako	1	5	4	32	203266	32	720.25
2018	Bako	1	5	5	33	203429	33	990.75
2018	Bako	1	5	6	34	243629	34	890.75
2018	Bako	1	5	7	35	Local	35	1258.5
2018	Bako	1	6	7	36	203343	36	780.25
2018	Bako	1	6	6	37	203335	37	1500
2018	Bako	1	6	5	38	208440	38	575
2018	Bako	1	6	4	39	203264	39	1108
2018	Bako	1	6	3	40	245090	40	626.75
2018	Bako	1	6	2	41	229734	41	1094.5
2018	Bako	1	6	1	42	229735	42	838
2018	Bako	1	7	1	43	230098	43	754.25
2018	Bako	1	7	2	44	230099	44	545.5
2018	Bako	1	7	3	45	203252	45	736.75
2018	Bako	1	7	4	46	230102	46	708.75
2018	Bako	1	7	5	47	230104	47	834.75
2018	Bako	1	7	6	48	230107	48	437.5
2018	Bako	1	7	7	49	Addis-01	49	490.25
2018	Bako	2	8	7	50	208725	17	940.5
2018	Bako	2	8	6	51	100094	1	780
2018	Bako	2	8	5	52	Boneya	18	669.25
2018	Bako	2	8	4	53	230721	28	849
2018	Bako	2	8	3	54	230984	31	526.75
2018	Bako	2	8	2	55	230099	44	524.25
2018	Bako	2	8	1	56	203371	19	1311.25
2018	Bako	2	9	1	57	230976	30	977.5
2018	Bako	2	9	2	58	100077	4	1211.75
2018	Bako	2	9	3	59	243629	34	1051.75
2018	Bako	2	9	4	60	230559	20	850
2018	Bako	2	9	5	61	214997	8	565.25
2018	Bako	2	9	6	62	203252	45	933.5
2018	Bako	2	9	7	63	203356	5	2121.5
2018	Bako	2	10	7	64	203263	10	1526
2018	Bako	2	10	6	65	203449	25	1256.25
2018	Bako	2	10	5	66	230098	43	536
2018	Bako	2	10	4	67	203439	24	804.75
2018	Bako	2	10	3	68	203266	32	911
2018	Bako	2	10	2	69	213034	6	463.25
2018	Bako	2	10	1	70	Addis-01	3	815.5
2018	Bako	2	11	1	71	230102	46	854.25
2018	Bako	2	11	2	72	213033	2	839.75
2018	Bako	2	11	3	73	245090	40	745.25
2018	Bako	2	11	4	74	203273	23	82.25
2018	Bako	2	11	5	75	229735	42	578.5
2018	Bako	2	11	6	76	203264	39	1071
2018	Bako	2	11	7	77	Addis-01	16	611
2018	Bako	2	12	7	78	203496	22	349
2018	Bako	2	12	6	79	215826	9	274.75
2018	Bako	2	12	5	80	203335	37	1751.75
2018	Bako	2	12	4	81	Boneya	12	786.5
2018	Bako	2	12	3	82	215840	11	735
2018	Bako	2	12	2	83	203429	33	1113.25
2018	Bako	2	12	1	84	Local	35	1452.25
2018	Bako	2	13	1	85	229718	15	961
2018	Bako	2	13	2	86	203347	27	1431
2018	Bako	2	13	3	87	203364	7	1377.25
2018	Bako	2	13	4	88	203279	21	2085.5
2018	Bako	2	13	5	89	230107	48	1390.25
2018	Bako	2	13	6	90	229734	41	244.5
2018	Bako	2	13	7	91	215969	14	949.5
2018	Bako	2	14	7	92	Addis-01	49	861.75
2018	Bako	2	14	6	93	203325	13	1421
2018	Bako	2	14	5	94	203343	36	884
2018	Bako	2	14	4	95	230706	26	2197
2018	Bako	2	14	3	96	208440	38	2805.25
2018	Bako	2	14	2	97	Boneya	29	1242.75
2018	Bako	2	14	1	98	230104	47	1326
2020	Bako	1	1	1	1	203263	5	2318.5
2020	Bako	1	2	1	2	203279	4	3003
2020	Bako	1	3	1	3	203496	9	3420.25
2020	Bako	1	4	1	4	203439	8	3285.25
2020	Bako	1	5	1	5	Bako-09	2	3408
2020	Bako	1	6	1	6	203449	7	1085
2020	Bako	1	7	1	7	203347	1	2733.5
2020	Bako	1	8	1	8	203364	6	2134.5
2020	Bako	1	9	1	9	203264	12	1904
2020	Bako	1	10	1	10	100094	11	2726.25
2020	Bako	1	11	1	11	203325	3	3719.75
2020	Bako	1	12	1	12	203356	10	3284.5
2020	Bako	1	13	1	13	Local	13	2213.25
2020	Bako	2	13	2	14	203439	8	2968.75
2020	Bako	2	12	2	15	203364	6	2456.25
2020	Bako	2	11	2	16	203279	4	2569
2020	Bako	2	10	2	17	203325	3	2381.5
2020	Bako	2	9	2	18	203496	9	2090
2020	Bako	2	8	2	19	203449	7	1070
2020	Bako	2	7	2	20	100094	11	2145.75
2020	Bako	2	6	2	21	203356	10	3227.5
2020	Bako	2	5	2	22	Bako-09	2	3582.75
2020	Bako	2	4	2	23	203264	12	2117.25
2020	Bako	2	3	2	24	203347	1	2575.5
2020	Bako	2	2	2	25	203263	5	2278
2020	Bako	2	1	2	26	Local	13	1662.5
2020	Bako	3	1	3	27	203279	4	1625
2020	Bako	3	2	3	28	203347	1	3016
2020	Bako	3	3	3	29	203325	3	2765.75
2020	Bako	3	4	3	30	203264	12	213.5
2020	Bako	3	5	3	31	203449	7	1531.75
2020	Bako	3	6	3	32	203496	9	2568
2020	Bako	3	7	3	33	203364	6	2733.5
2020	Bako	3	8	3	34	Bako-09	2	4400.75
2020	Bako	3	9	3	35	203356	10	2218.25
2020	Bako	3	10	3	36	203439	8	3114.5
2020	Bako	3	11	3	37	203263	5	2246
2020	Bako	3	12	3	38	Local	13	3024.5
2020	Bako	3	13	3	39	100094	11	3124.5
2021	Bako	1	1	1	1	203263	5	238
2021	Bako	1	1	2	2	203279	4	243.5
2021	Bako	1	1	3	3	203496	9	503.2
2021	Bako	1	1	4	4	203439	8	523.5
2021	Bako	1	1	5	5	Bako-09	2	369.4
2021	Bako	1	1	6	6	203449	7	164.9
2021	Bako	1	1	7	7	203347	1	720.1
2021	Bako	1	1	8	8	203364	6	261
2021	Bako	1	1	9	9	203264	12	489.8
2021	Bako	1	1	10	10	100094	11	221.4
2021	Bako	1	1	11	11	203325	3	598.9
2021	Bako	1	1	12	12	203356	10	372.6
2021	Bako	1	1	13	13	203263	13	596.5
2021	Bako	2	2	13	14	203439	8	739
2021	Bako	2	2	12	15	203364	6	233.1
2021	Bako	2	2	11	16	203279	4	633.4
2021	Bako	2	2	10	17	203325	3	256.9
2021	Bako	2	2	9	18	203496	9	339.3
2021	Bako	2	2	8	19	203449	7	268.6
2021	Bako	2	2	7	20	100094	11	219.9
2021	Bako	2	2	6	21	203356	10	228.2
2021	Bako	2	2	5	22	Bako-09	2	199.2
2021	Bako	2	2	4	23	203264	12	360.1
2021	Bako	2	2	3	24	203347	1	416.8
2021	Bako	2	2	2	25	203263	5	457.6
2021	Bako	2	2	1	26	100094	13	600
2021	Bako	3	3	1	27	203279	4	288.8
2021	Bako	3	3	2	28	203347	1	322.8
2021	Bako	3	3	3	29	203325	3	224.9
2021	Bako	3	3	4	30	203264	12	641.9
2021	Bako	3	3	5	31	203449	7	409.5
2021	Bako	3	3	6	32	203496	9	267.5
2021	Bako	3	3	7	33	203364	6	180.5
2021	Bako	3	3	8	34	Bako-09	2	211.1
2021	Bako	3	3	9	35	203356	10	205.3
2021	Bako	3	3	10	36	203439	8	520.2
2021	Bako	3	3	11	37	local	5	202.9
2021	Bako	3	3	12	38	local	13	315.9
2021	Bako	3	3	13	39	local	11	572.7
